# Supplementary material for: Do Multicomponent Workplace Health and Wellbeing Programs Predict Changes in Health and Wellbeing?
Source: Int J Environ Res Public Health. 2021 Aug 25;18(17):8964. doi: 10.3390/ijerph18178964 (PMC8430978; doi:10.3390/ijerph18178964)
Supplement: Supplementary file 1 [file ijerph-18-08964-s001.zip]

Archive with 1 entries (1 files):
- ijerph-1222591-supplementary.pdf
